# Supplementary material for: Farmers’ Adaptive Behaviors to Heavy Metal-Polluted Cultivated Land in Mining Areas: The Influence of Farmers’ Characteristics and the Mediating Role of Perceptions
Source: Int J Environ Res Public Health. 2022 May 31;19(11):6718. doi: 10.3390/ijerph19116718 (PMC9180364; doi:10.3390/ijerph19116718)
Supplement: Supplementary file 1 [file ijerph-19-06718-s001.zip]

Archive with 1 entries (1 files):
- ijerph-1739632-supplementary.pdf
